# Supplementary material for: Multidimensional quality evaluation and traceability study of Fritillariae Cirrhosae Bulbus from different sources
Source: Front Plant Sci. 2025 Sep 11;16:1648434. doi: 10.3389/fpls.2025.1648434 (PMC12460310; doi:10.3389/fpls.2025.1648434)
Supplement: Supplementary file 5 [file Table2.xlsx]

## Sheet: Sheet1
Var ID (Primary)	M1.VIP[2]	1.89456 * M1.VIP[2]cvSE
metab_5955	1.73356	2.8075
metab_10785	1.72927	2.81686
metab_2560	1.7233	2.87834
metab_10961	1.72309	2.76917
metab_11200	1.71596	2.24413
metab_10778	1.71549	2.69538
metab_9661	1.71241	2.73696
metab_2380	1.71191	2.83738
metab_9630	1.71181	2.70912
metab_2557	1.71168	2.89478
metab_3482	1.7116	2.53903
metab_9499	1.70986	2.83896
metab_1796	1.70844	2.85293
metab_10783	1.70502	2.47355
metab_9671	1.70435	2.64949
metab_10747	1.7041	2.54899
metab_2509	1.70387	2.46329
metab_10919	1.70371	2.59118
metab_3757	1.70069	2.88369
metab_13152	1.70067	2.34841
metab_10811	1.70019	2.74444
metab_1528	1.69937	2.54933
metab_10397	1.69934	2.71055
metab_7307	1.69904	2.75522
metab_8847	1.69875	2.70239
metab_3572	1.69856	2.13895
metab_12203	1.69483	2.55454
metab_3971	1.69464	2.72668
metab_9349	1.69393	2.71171
metab_10838	1.69351	2.58535
metab_618	1.69273	2.60615
metab_11763	1.69269	2.63517
metab_10771	1.69228	2.8566
metab_8590	1.69226	2.81025
metab_10942	1.69162	2.64529
metab_3516	1.69132	2.11316
metab_732	1.69065	2.48324
metab_2423	1.69026	2.87284
metab_8591	1.69006	2.70959
metab_4613	1.68844	2.45316
metab_7962	1.68722	2.66643
metab_12286	1.68701	2.85198
metab_2712	1.68627	2.77153
metab_12295	1.68469	2.78923
metab_2753	1.68462	2.84131
metab_4014	1.68447	2.54006
metab_9618	1.68355	2.50866
metab_9664	1.68086	2.54906
metab_5605	1.67992	2.56672
metab_10805	1.67919	2.6589
metab_13327	1.67869	2.78546
metab_12432	1.67829	2.72548
metab_2679	1.6781	2.59819
metab_2650	1.67762	2.50621
metab_7677	1.67663	2.76516
metab_9644	1.67634	2.73774
metab_11656	1.67481	2.86916
metab_7187	1.67454	2.73398
metab_3764	1.67319	2.81029
metab_2550	1.67206	2.73972
metab_9513	1.67063	2.57829
metab_10540	1.6705	2.75518
metab_11074	1.66972	2.82628
metab_3702	1.66802	2.73872
metab_3710	1.6679	2.63608
metab_2256	1.6677	2.82267
metab_3816	1.66674	2.86991
metab_9415	1.66631	2.53089
metab_9475	1.6662	2.78773
metab_10861	1.66552	2.73295
metab_4822	1.66519	2.83376
metab_3573	1.66515	2.56595
metab_608	1.66476	2.76356
metab_3817	1.66456	2.85481
metab_5595	1.66374	2.75254
metab_11231	1.66258	2.82385
metab_5188	1.66238	2.47208
metab_2362	1.66226	2.8518
metab_10810	1.66205	2.79971
metab_9467	1.66198	2.77743
metab_1102	1.66125	2.646
metab_10399	1.66028	2.2924
metab_3564	1.66024	2.77098
metab_2499	1.65957	2.73155
metab_7311	1.65948	2.71249
metab_5575	1.65937	2.82961
metab_613	1.65894	2.85362
metab_5160	1.65814	2.76893
metab_9281	1.65795	2.82499
metab_2002	1.6575	2.72389
metab_4945	1.65719	2.77417
metab_5332	1.6571	2.8131
metab_8923	1.65581	2.06077
metab_5153	1.65575	2.83557
metab_689	1.65528	2.65883
metab_2713	1.65409	1.31406
metab_7520	1.65407	2.81372
metab_2076	1.65356	2.84838
metab_11552	1.65318	2.69862
metab_2521	1.65298	2.61275
metab_2274	1.65239	2.45579
metab_12154	1.65196	2.51264
metab_13684	1.65176	2.73269
metab_7193	1.65078	2.43797
metab_7518	1.65058	2.84567
metab_10784	1.65044	2.56252
metab_2379	1.64989	2.84126
metab_5624	1.64983	2.81502
metab_4880	1.64972	2.79533
metab_1846	1.64957	2.41321
metab_2225	1.6494	2.79167
metab_9288	1.64924	2.38643
metab_10543	1.64901	2.80532
metab_9159	1.64838	2.77361
metab_1411	1.64764	2.19232
metab_3648	1.64759	2.41175
metab_685	1.64728	2.62349
metab_3135	1.64718	2.78267
metab_10556	1.6471	2.68863
metab_12015	1.64687	2.75032
metab_10839	1.64655	2.6246
metab_13822	1.64636	2.56473
metab_10971	1.64635	2.6212
metab_726	1.64579	2.82103
metab_7519	1.64573	2.83056
metab_10492	1.64544	2.8239
metab_13143	1.64523	2.79376
metab_9966	1.64516	2.34361
metab_9645	1.64514	2.83605
metab_4028	1.64512	2.61278
metab_2490	1.64438	1.11687
metab_13302	1.64433	2.77901
metab_1740	1.64346	2.3271
metab_10750	1.6434	2.32591
metab_4131	1.64259	2.30227
metab_6877	1.64245	2.7224
metab_584	1.64224	2.58078
metab_9275	1.64187	2.6576
metab_7322	1.64176	2.74914
metab_2166	1.64155	2.57594
metab_3524	1.64002	2.36809
metab_6743	1.63963	2.31777
metab_9611	1.63853	2.46951
metab_792	1.63824	2.80836
metab_4469	1.63823	2.34078
metab_11463	1.63803	2.8065
metab_10962	1.63688	2.54396
metab_12390	1.63636	2.61643
metab_8920	1.63635	1.79842
metab_3936	1.6363	2.63852
metab_11108	1.63579	2.44206
metab_9404	1.6348	2.78927
metab_4186	1.63469	2.84547
metab_358	1.63453	2.64545
metab_1628	1.63451	2.84344
metab_1252	1.63422	2.65569
metab_1729	1.63368	2.75262
metab_2447	1.6326	2.35686
metab_11039	1.63259	2.83479
metab_7813	1.632	2.68096
metab_7359	1.63159	2.65899
metab_2019	1.63151	1.43194
metab_7808	1.63133	2.63189
metab_5411	1.63127	2.46554
metab_7882	1.63118	2.76563
metab_5837	1.63042	2.53196
metab_12743	1.63039	2.37917
metab_4999	1.63031	2.42036
metab_8089	1.63023	2.69243
metab_7065	1.62998	2.76494
metab_9263	1.62988	2.44231
metab_6300	1.62915	2.79079
metab_5506	1.62901	2.39774
metab_10848	1.62898	2.79337
metab_12266	1.62782	2.77722
metab_4068	1.62728	2.69174
metab_2363	1.62713	2.65348
metab_754	1.627	2.72026
metab_2295	1.62635	2.31769
metab_7568	1.62595	2.61386
metab_7957	1.62534	2.49916
metab_643	1.6253	2.56245
metab_13706	1.62408	2.15207
metab_8704	1.62402	2.34638
metab_8765	1.62386	2.76773
metab_9504	1.62343	2.39689
metab_9342	1.62331	2.66941
metab_8931	1.62304	2.53776
metab_355	1.62303	1.98778
metab_9393	1.62297	2.72137
metab_7316	1.62245	2.78139
metab_10760	1.62227	2.36948
metab_2777	1.62203	2.37509
metab_10852	1.62189	2.51972
metab_706	1.62153	2.79457
metab_4189	1.62149	2.79693
metab_5007	1.62133	2.44451
metab_7661	1.62043	2.64023
metab_10903	1.62041	2.3311
metab_10931	1.62037	2.38693
metab_4185	1.62032	2.71141
metab_9501	1.61922	2.24123
metab_12792	1.61883	2.71382
metab_7081	1.61876	2.77981
metab_9554	1.6185	2.25668
metab_4714	1.61816	2.73372
metab_11854	1.61815	2.41049
metab_7089	1.61789	2.32195
metab_5841	1.6177	2.76587
metab_9474	1.61749	2.77348
metab_9672	1.61685	2.27598
metab_2319	1.61685	2.71469
metab_13180	1.61601	2.64613
metab_7689	1.61599	2.49354
metab_12779	1.61503	2.18976
metab_977	1.61461	2.08117
metab_13666	1.61415	2.56837
metab_12831	1.61388	2.40194
metab_12103	1.61343	2.38267
metab_5843	1.61294	2.49757
metab_5392	1.61261	2.40034
metab_2265	1.61194	2.51179
metab_9625	1.60951	2.29893
metab_7063	1.60872	2.76058
metab_11099	1.60849	2.48794
metab_7308	1.60813	2.47124
metab_11461	1.6077	2.78013
metab_7150	1.60735	2.15732
metab_12398	1.60724	2.00606
metab_5692	1.60691	2.76026
metab_11285	1.60663	1.21982
metab_803	1.60656	2.37777
metab_3509	1.60637	0.753452
metab_9526	1.60621	2.12815
metab_4991	1.60598	1.03781
metab_13992	1.60587	2.75812
metab_11831	1.6058	2.71896
metab_393	1.60578	2.41474
metab_6852	1.60558	2.5164
metab_10636	1.60401	2.27474
metab_680	1.60351	2.76148
metab_12766	1.6035	2.44028
metab_5903	1.60348	1.53466
metab_5008	1.60294	2.47585
metab_12256	1.60242	2.35601
metab_5920	1.60197	2.08324
metab_2153	1.60156	1.16425
metab_12741	1.60144	2.50925
metab_5486	1.6009	2.77542
metab_12196	1.60043	1.46248
metab_9636	1.60039	1.72374
metab_1016	1.60035	2.51602
metab_13184	1.60028	2.77205
metab_5487	1.60016	2.65737
metab_9446	1.60004	1.62837
metab_444	1.59987	2.66128
metab_13198	1.59974	2.49753
metab_340	1.59956	2.12116
metab_2783	1.59928	2.63984
metab_382	1.59841	2.54904
metab_603	1.59772	2.76581
metab_5931	1.59685	2.64377
metab_9193	1.5967	2.70139
metab_4237	1.5966	2.48499
metab_2154	1.59631	1.05225
metab_10629	1.59621	1.05978
metab_7574	1.59603	2.1835
metab_2462	1.59549	2.65849
metab_4901	1.59482	2.15658
metab_9654	1.59474	2.59437
metab_7005	1.59428	2.6594
metab_7073	1.59423	2.74032
metab_4150	1.59423	2.64729
metab_11435	1.59344	2.19202
metab_10877	1.5927	2.67287
metab_13360	1.59259	2.43398
metab_9378	1.59252	2.6061
metab_5221	1.5921	2.14553
metab_3160	1.59174	2.08892
metab_13195	1.59154	2.32928
metab_7263	1.5911	2.72414
metab_4632	1.59099	2.18656
metab_766	1.59097	2.09766
metab_2263	1.59019	2.32379
metab_12822	1.59014	2.06312
metab_9840	1.58992	2.36997
metab_9443	1.58979	0.896958
metab_2278	1.58959	2.74496
metab_9920	1.58906	2.36628
metab_7288	1.58843	2.07786
metab_9637	1.58842	2.61616
metab_10793	1.58815	2.72618
metab_3801	1.58805	2.42621
metab_3515	1.58782	1.33268
metab_2609	1.58752	1.47293
metab_5345	1.58686	1.93852
metab_12738	1.58661	2.71559
metab_3908	1.58643	2.62262
metab_13642	1.58626	2.05018
metab_4110	1.58612	1.21351
metab_4776	1.58584	2.19723
metab_11761	1.58561	2.28285
metab_3901	1.58533	2.66354
metab_9663	1.58496	2.34352
metab_5801	1.58456	2.68235
metab_7114	1.58452	2.68077
metab_6676	1.58448	2.69922
metab_5865	1.5844	2.22645
metab_13434	1.58434	2.57599
metab_5121	1.58429	2.34311
metab_5010	1.58429	2.69211
metab_1602	1.58395	2.3954
metab_585	1.5839	2.50654
metab_13189	1.58342	2.33664
metab_5009	1.58294	2.48267
metab_6746	1.58293	2.21947
metab_12799	1.58281	2.22575
metab_9434	1.58232	2.51106
metab_5680	1.58206	2.47683
metab_11156	1.58185	2.41515
metab_517	1.58175	2.6719
metab_8536	1.58142	2.47661
metab_11849	1.58111	2.29953
metab_4109	1.58057	1.09878
metab_3837	1.58035	2.72561
metab_9604	1.58029	2.61875
metab_13664	1.58013	2.18532
metab_1845	1.58008	2.21306
metab_5914	1.57976	1.98338
metab_10625	1.57955	1.8611
metab_5136	1.57932	2.07441
metab_2360	1.57893	2.46967
metab_12189	1.57884	1.94043
metab_660	1.57881	2.7221
metab_13659	1.57835	2.69513
metab_7627	1.57829	2.73173
metab_2652	1.57774	1.23205
metab_8619	1.57756	2.29463
metab_964	1.57701	1.90806
metab_1761	1.57688	2.63314
metab_712	1.57579	2.6918
metab_897	1.57545	2.12948
metab_2558	1.57526	2.6431
metab_7793	1.57502	2.07393
metab_7937	1.57467	2.70045
metab_3585	1.57465	2.62107
metab_7492	1.57461	2.70855
metab_5490	1.57401	2.51668
metab_5752	1.57396	2.17476
metab_5891	1.57386	2.67241
metab_701	1.57367	2.64024
metab_676	1.57318	2.62655
metab_8132	1.57272	2.29335
metab_2009	1.57208	2.13298
metab_7271	1.57176	2.63531
metab_6090	1.57164	2.6899
metab_349	1.57106	0.743009
metab_9503	1.57096	2.19735
metab_11027	1.5707	2.43224
metab_13159	1.57043	2.56042
metab_8295	1.57006	2.64988
metab_911	1.56932	2.68033
metab_2747	1.56881	2.19129
metab_2262	1.56843	1.59133
metab_3762	1.56841	2.66362
metab_11171	1.56726	2.42924
metab_2253	1.56721	2.58366
metab_13641	1.56699	2.32837
metab_12837	1.56668	2.36078
metab_8019	1.56662	1.92741
metab_1765	1.56616	2.56191
metab_7196	1.56598	2.7142
metab_5157	1.56543	2.24775
metab_5930	1.56443	2.34948
metab_248	1.56443	2.72929
metab_7217	1.56407	2.69075
metab_13396	1.56386	2.37133
metab_2698	1.56373	2.09003
metab_2150	1.56365	0.9862
metab_9120	1.56354	2.61581
metab_1031	1.56353	2.47062
metab_13393	1.56345	2.55756
metab_3514	1.56339	2.19151
metab_9274	1.56335	2.66569
metab_675	1.56324	2.69471
metab_7874	1.56304	2.54129
metab_5033	1.5626	2.40054
metab_1030	1.56254	2.10052
metab_7664	1.56232	2.41352
metab_907	1.56217	2.68734
metab_630	1.56205	1.95742
metab_13242	1.56157	2.31563
metab_5755	1.56156	2.65066
metab_9196	1.56121	2.43867
metab_5448	1.56112	2.00299
metab_9882	1.56094	1.68397
metab_12736	1.56062	2.38963
metab_5553	1.56017	2.66662
metab_1015	1.56005	2.60734
metab_5346	1.55973	2.44097
metab_918	1.55969	2.48632
metab_395	1.5596	2.56007
metab_5676	1.55957	2.68918
metab_13450	1.55943	2.68296
metab_11554	1.55923	1.56621
metab_12345	1.55894	2.32398
metab_13445	1.55891	2.58289
metab_2407	1.55885	2.33111
metab_10950	1.55868	1.31499
metab_9273	1.55857	2.51754
metab_1771	1.55841	2.26808
metab_1958	1.55818	2.45815
metab_9579	1.55803	2.12773
metab_5514	1.55795	2.34471
metab_2269	1.55785	2.52252
metab_11620	1.55767	1.0852
metab_535	1.55765	2.68621
metab_1683	1.55742	2.48577
metab_1165	1.55738	2.60834
metab_4715	1.55713	2.60188
metab_9684	1.55672	2.18948
metab_971	1.55594	2.70522
metab_12970	1.55582	2.65559
metab_2292	1.55579	2.0972
metab_7061	1.55532	2.14395
metab_12782	1.55531	2.54237
metab_13440	1.55509	2.60952
metab_1927	1.55452	1.38346
metab_7811	1.55423	2.3557
metab_731	1.5535	2.6134
metab_12876	1.55304	2.54632
metab_11635	1.55296	1.0939
metab_11823	1.55234	2.2571
metab_2507	1.55217	2.19459
metab_1924	1.55202	2.63879
metab_13660	1.55182	2.28638
metab_3769	1.55174	2.44409
metab_1061	1.55156	2.28352
metab_569	1.55134	2.26858
metab_397	1.55107	2.65978
metab_3470	1.55084	2.32148
metab_7748	1.55076	1.00796
metab_3780	1.55066	2.57856
metab_8134	1.55035	1.86274
metab_7055	1.55016	2.63907
metab_6822	1.54937	2.51374
metab_13040	1.54902	2.53404
metab_12254	1.54878	1.97347
metab_7304	1.54856	2.3093
metab_13339	1.54817	2.16578
metab_3533	1.54761	2.01871
metab_12613	1.54761	2.68065
metab_5557	1.54673	2.67428
metab_1385	1.54621	2.19638
metab_4304	1.54599	2.14808
metab_2244	1.5459	2.42463
metab_4616	1.54486	2.01444
metab_7691	1.54476	0.773316
metab_4338	1.54447	2.4841
metab_5761	1.54435	2.72727
metab_3497	1.54424	2.02964
metab_13451	1.54355	2.65682
metab_3804	1.54296	0.972247
metab_2802	1.54153	2.37835
metab_11118	1.54111	2.38118
metab_449	1.54109	2.05866
metab_9560	1.54087	1.95862
metab_3763	1.54083	2.03999
metab_425	1.54082	1.46157
metab_12206	1.54075	2.50903
metab_5691	1.54057	2.64876
metab_8695	1.54007	1.97394
metab_2714	1.54003	2.1381
metab_13140	1.53962	1.64192
metab_1925	1.53952	2.61241
metab_2792	1.53928	2.29261
metab_5730	1.53915	2.31514
metab_10549	1.53911	1.28959
metab_7145	1.53885	2.65048
metab_2473	1.5387	1.97297
metab_1786	1.53794	2.28855
metab_11660	1.53761	2.57672
metab_2985	1.53757	1.53013
metab_4305	1.53722	2.20981
metab_5858	1.53712	2.13023
metab_529	1.53693	2.69004
metab_11329	1.53691	0.837171
metab_3930	1.53676	2.65845
metab_6183	1.53626	2.12572
metab_2691	1.5362	2.14662
metab_1242	1.53618	2.13982
metab_11286	1.53592	2.47348
metab_13190	1.53586	2.18908
metab_966	1.53509	2.62249
metab_1863	1.53507	2.20062
metab_11413	1.5349	1.32609
metab_1372	1.53472	2.53753
metab_13075	1.53441	0.862365
metab_374	1.53403	2.6676
metab_2567	1.5338	2.50219
metab_9615	1.53361	2.00542
metab_8735	1.53358	1.66263
metab_9562	1.53322	1.92512
metab_11549	1.53281	2.58855
metab_12168	1.53246	2.45469
metab_13909	1.53224	2.60314
metab_2328	1.53217	2.66175
metab_2272	1.53179	2.52941
metab_9757	1.53165	1.19575
metab_9276	1.5314	2.01472
metab_3688	1.53128	2.104
metab_3966	1.5312	1.7786
metab_9980	1.53109	2.5108
metab_11405	1.53104	2.43228
metab_10923	1.53084	0.90986
metab_5029	1.53054	1.9517
metab_596	1.52989	2.50555
metab_1072	1.52979	2.39215
metab_13591	1.52963	2.6005
metab_5505	1.52957	2.11483
metab_3755	1.52941	1.73568
metab_10829	1.52926	2.14309
metab_75	1.52912	2.18893
metab_2277	1.52888	2.55869
metab_1573	1.52882	2.61497
metab_4645	1.52869	2.59066
metab_11168	1.5284	2.13903
metab_7074	1.528	2.60851
metab_3996	1.52775	2.59356
metab_1398	1.52752	1.66464
metab_7295	1.52736	2.08522
metab_11850	1.527	2.17217
metab_11588	1.52683	1.71395
metab_8170	1.5268	2.56522
metab_117	1.52604	2.24814
metab_752	1.52587	2.46094
metab_11474	1.52582	0.844338
metab_11428	1.52564	1.49042
metab_5462	1.52473	2.56425
metab_3707	1.52466	2.55735
metab_346	1.52398	2.22734
metab_6460	1.52387	2.18612
metab_4020	1.52383	2.6225
metab_1643	1.52376	2.41849
metab_8157	1.52372	2.52758
metab_7258	1.5237	1.24059
metab_1821	1.52352	1.74455
metab_9570	1.52344	2.5333
metab_3932	1.52341	2.50535
metab_2465	1.52298	1.03392
metab_1756	1.52278	2.06176
metab_1104	1.52225	2.65854
metab_4784	1.52147	1.86472
metab_4346	1.52121	1.04887
metab_11755	1.5212	1.27224
metab_7083	1.52119	2.58197
metab_5842	1.52119	2.49509
metab_7286	1.52115	2.03471
metab_7639	1.52103	2.59314
metab_6956	1.52078	1.57147
metab_9180	1.52056	1.09721
metab_1235	1.5203	2.54191
metab_9254	1.5197	2.30286
metab_2205	1.51858	2.4582
metab_6486	1.51852	1.11833
metab_10744	1.51812	2.08663
metab_5465	1.518	2.32064
metab_2281	1.5179	1.00782
metab_11058	1.51779	2.16568
metab_12634	1.51771	2.34247
metab_1176	1.5174	2.62529
metab_9214	1.51708	0.993457
metab_3848	1.51658	2.40377
metab_12688	1.51656	2.18714
metab_5621	1.51626	2.48565
metab_9091	1.51615	1.23975
metab_7079	1.516	2.28924
metab_859	1.51578	2.25619
metab_4253	1.51574	1.4152
metab_3735	1.5155	2.56149
metab_4546	1.51539	2.48101
metab_12336	1.51535	1.08349
metab_7641	1.51518	1.99459
metab_10716	1.51482	1.56587
metab_6805	1.51466	2.34827
metab_4306	1.51434	2.59049
metab_8932	1.5143	2.53333
metab_11136	1.51402	2.26465
metab_10837	1.51396	2.53996
metab_7082	1.51371	2.16606
metab_2653	1.51365	2.62638
metab_1824	1.51347	2.61138
metab_7068	1.51303	2.58286
metab_5570	1.51277	1.34035
metab_8197	1.51266	1.47562
metab_524	1.51215	2.15317
metab_2149	1.51188	1.06572
metab_9155	1.51136	2.39525
metab_4118	1.51133	1.26808
metab_5342	1.51121	1.89377
metab_6910	1.51081	2.36988
metab_5023	1.51063	1.52441
metab_3483	1.50902	2.19847
metab_9333	1.50887	2.61209
metab_6749	1.5087	1.96744
metab_12273	1.50868	2.33946
metab_9322	1.5085	1.24798
metab_3556	1.50847	1.79184
metab_3758	1.50843	0.813472
metab_13864	1.50793	2.55928
metab_3264	1.5078	2.21036
metab_13459	1.50711	2.5831
metab_134	1.50674	2.08211
metab_11259	1.50631	1.50917
metab_9436	1.50624	2.31681
metab_6747	1.5062	1.73038
metab_13829	1.50588	0.742907
metab_699	1.50577	2.26535
metab_11110	1.50543	2.31605
metab_2563	1.50522	2.25605
metab_11116	1.50477	1.03793
metab_7164	1.50455	0.990181
metab_11122	1.50428	2.38115
metab_9476	1.5042	2.559
metab_4414	1.5041	1.39703
metab_11305	1.50403	2.58314
metab_4634	1.50344	2.5696
metab_4345	1.50329	1.02737
metab_5500	1.50309	2.50898
metab_6093	1.50283	2.09895
metab_828	1.50268	1.69011
metab_5105	1.50256	1.03851
metab_12620	1.50237	1.3373
metab_4180	1.50217	2.54741
metab_4648	1.50189	2.45572
metab_7361	1.50165	2.44657
metab_13123	1.50145	2.2969
metab_930	1.50142	2.06913
metab_9314	1.50135	2.31616
metab_1707	1.50116	0.964331
metab_3945	1.50107	2.60559
metab_10821	1.50101	2.16551
metab_2568	1.50096	2.27602
metab_10537	1.50016	2.51776
metab_171	1.50009	2.0907
metab_2100	1.49983	1.03862
metab_5222	1.49977	2.19601
metab_8224	1.49974	2.28113
metab_9043	1.49965	2.51187
metab_6087	1.49957	1.83676
metab_10851	1.49957	2.13284
metab_4479	1.49944	2.28476
metab_1378	1.49926	1.68495
metab_4328	1.49917	2.23902
metab_9827	1.49914	2.1054
metab_1401	1.49909	2.51936
metab_9212	1.49905	2.15236
metab_4227	1.49865	1.03137
metab_540	1.49858	2.20764
metab_8509	1.49806	2.11585
metab_12043	1.49802	2.10537
metab_7977	1.4977	1.87051
metab_12714	1.4976	1.66304
metab_14199	1.497	1.17845
metab_4134	1.49625	2.05189
metab_10136	1.49616	1.82244
metab_12954	1.49584	0.891471
metab_6485	1.49571	2.41349
metab_8672	1.49563	1.81291
metab_3471	1.49562	1.62196
metab_2554	1.49558	2.15286
metab_742	1.49556	1.26668
metab_9135	1.49551	0.874649
metab_941	1.49527	2.03197
metab_5706	1.49472	1.62971
metab_3767	1.49469	1.17483
metab_7666	1.49457	2.17434
metab_14041	1.49444	0.970615
metab_447	1.49441	0.880338
metab_2424	1.49439	2.56685
metab_9079	1.49386	2.3354
metab_533	1.49346	2.52168
metab_9302	1.49341	2.12051
metab_14027	1.49335	1.25585
metab_5888	1.49236	2.60806
metab_8854	1.49228	1.01958
metab_9646	1.49221	2.19763
metab_1790	1.49208	2.14695
metab_5107	1.49202	1.84261
metab_1374	1.49199	2.36135
metab_9028	1.49195	2.43714
metab_9015	1.49188	1.98178
metab_2117	1.49161	2.56047
metab_3286	1.49152	0.92317
metab_4560	1.49128	2.47937
metab_11169	1.49117	2.22245
metab_2366	1.49115	1.21308
metab_7556	1.49115	2.53995
metab_3994	1.49114	2.45621
metab_6799	1.49103	2.34509
metab_6089	1.49096	1.9801
metab_6733	1.49085	2.1194
metab_4531	1.49076	2.31475
metab_1109	1.49067	1.82093
metab_9217	1.49066	1.84772
metab_1922	1.49036	2.30685
metab_10820	1.49031	2.05807
metab_8148	1.48996	1.75463
metab_11782	1.48987	2.47189
metab_11412	1.4897	2.38037
metab_11855	1.48964	1.44129
metab_8845	1.48942	2.03071
metab_4347	1.48937	1.40388
metab_13983	1.48931	0.862838
metab_11014	1.48906	1.95988
metab_1233	1.48902	1.09505
metab_6497	1.48896	2.07111
metab_3795	1.48888	2.14226
metab_7327	1.4888	1.75158
metab_917	1.48873	1.60528
metab_8815	1.4887	0.965452
metab_13541	1.48867	1.24887
metab_8954	1.48816	0.895511
metab_12755	1.488	2.54471
metab_1357	1.48774	2.14497
metab_9370	1.48752	1.34761
metab_6633	1.48749	1.98936
metab_780	1.4872	2.28157
metab_5327	1.48699	1.99853
metab_7864	1.48686	2.34932
metab_4051	1.48661	2.58836
metab_6837	1.48604	2.05547
metab_8776	1.48603	0.765776
metab_7572	1.48583	2.04735
metab_4199	1.48583	1.21865
metab_6495	1.48561	2.53104
metab_3091	1.48497	1.96036
metab_13953	1.48455	2.04911
metab_10985	1.48446	0.989267
metab_1814	1.48427	2.22161
metab_1047	1.48403	1.87
metab_2055	1.48343	2.55323
metab_11342	1.48314	1.82065
metab_5740	1.48312	1.93462
metab_3565	1.48301	2.00917
metab_8808	1.4829	2.27846
metab_5330	1.48274	2.55971
metab_12382	1.48271	2.45845
metab_12928	1.48264	2.51701
metab_5432	1.4824	2.00455
metab_3552	1.48236	0.986502
metab_13297	1.48202	1.23812
metab_6049	1.48189	1.17527
metab_1322	1.48123	1.68667
metab_13349	1.48074	2.14124
metab_11015	1.48044	2.46956
metab_8615	1.48038	0.956021
metab_12778	1.48033	0.736493
metab_12469	1.47965	2.19941
metab_4115	1.47963	1.33261
metab_10895	1.47946	1.72256
metab_3881	1.47943	2.38584
metab_4992	1.47926	1.80754
metab_8702	1.4789	0.98815
metab_5488	1.47886	2.12135
metab_903	1.47873	1.99485
metab_11731	1.47873	2.63136
metab_4769	1.47871	2.17959
metab_11075	1.47852	2.18959
metab_11373	1.47845	2.12077
metab_4949	1.47803	2.1607
metab_8405	1.47791	1.77963
metab_7077	1.4775	2.12271
metab_10844	1.47743	1.3893
metab_7597	1.47731	0.837635
metab_5874	1.47697	1.52918
metab_2147	1.47687	1.27679
metab_4097	1.47661	2.10344
metab_8317	1.47655	2.44078
metab_4050	1.47639	2.53105
metab_7224	1.47615	1.2906
metab_3989	1.47611	1.9833
metab_1362	1.47591	1.05077
metab_491	1.47566	2.55696
metab_12342	1.47555	1.29454
metab_1137	1.47546	2.63033
metab_5254	1.47519	0.868624
metab_389	1.47509	0.979614
metab_605	1.47497	2.33674
metab_9520	1.47467	2.46188
metab_4891	1.47465	2.2403
metab_6973	1.47413	1.69642
metab_5653	1.47377	2.23645
metab_944	1.4732	1.99566
metab_9498	1.47297	2.41574
metab_3964	1.47288	2.34343
metab_4497	1.47258	2.3154
metab_4070	1.47247	2.17633
metab_10991	1.47209	0.986456
metab_1261	1.47196	1.95978
metab_11068	1.4719	2.00817
metab_8513	1.47185	1.41702
metab_8139	1.47103	2.45996
metab_11187	1.47081	2.50962
metab_2585	1.4708	0.791966
metab_1268	1.4706	2.09728
metab_7368	1.47054	2.02524
metab_403	1.47053	1.61314
metab_7013	1.47027	2.02491
metab_2273	1.4699	2.33867
metab_743	1.46937	2.4096
metab_3566	1.46922	1.49058
metab_12649	1.46918	1.60584
metab_262	1.46907	1.86287
metab_2547	1.46897	2.29267
metab_12896	1.46879	2.27225
metab_2183	1.46855	1.96165
metab_14213	1.4685	1.24672
metab_12972	1.46835	1.95073
metab_5255	1.46828	2.41764
metab_8245	1.46797	0.891911
metab_11083	1.46754	1.05394
metab_769	1.46704	0.821183
metab_8045	1.46673	1.24183
metab_4182	1.46638	2.48467
metab_5785	1.46602	2.54745
metab_8304	1.46575	1.02553
metab_11415	1.4656	2.17727
metab_4374	1.46552	1.34917
metab_12525	1.4655	0.895957
metab_4148	1.46537	2.57845
metab_8064	1.46496	2.37118
metab_7640	1.46484	2.27725
metab_9668	1.4648	2.46397
metab_6969	1.46458	0.917419
metab_9074	1.46451	2.28477
metab_2066	1.46424	0.830835
metab_7464	1.46422	1.01524
metab_12408	1.46399	1.93335
metab_4903	1.46377	1.03507
metab_12493	1.4637	0.841628
metab_2191	1.46359	0.946888
metab_1116	1.46356	2.33809
metab_7302	1.46352	2.38133
metab_1789	1.4635	2.21008
metab_2346	1.46347	1.04572
metab_4084	1.46339	2.06116
metab_5538	1.46316	0.978106
metab_13987	1.46284	1.99365
metab_2544	1.46283	2.23362
metab_9143	1.46265	1.0559
metab_9006	1.46248	2.48771
metab_1361	1.46237	1.07527
metab_4340	1.46215	1.75485
metab_13751	1.46197	2.27228
metab_11438	1.46196	2.3114
metab_13116	1.46189	2.28019
metab_9051	1.46185	2.36619
metab_11364	1.46123	2.50848
metab_8294	1.46095	2.3495
metab_221	1.46094	2.62359
metab_8354	1.46092	0.976114
metab_2283	1.46085	2.50708
metab_366	1.46074	2.40129
metab_1379	1.46022	2.46639
metab_7983	1.46002	1.11757
metab_11054	1.45995	2.22434
metab_11810	1.45962	2.23244
metab_4163	1.45962	2.46671
metab_598	1.45907	2.00803
metab_5212	1.45902	2.1239
metab_11230	1.45783	2.23337
metab_2718	1.45782	1.05352
metab_10924	1.4577	2.12243
metab_13959	1.45769	0.876478
metab_5228	1.45746	2.26521
metab_12357	1.45746	2.44927
metab_5504	1.45724	1.6146
metab_9494	1.45721	1.47436
metab_2528	1.45684	2.24065
metab_2200	1.45674	1.78852
metab_4352	1.45643	2.51165
metab_11073	1.45581	1.96288
metab_13754	1.45534	2.01586
metab_6656	1.45515	1.735
metab_12739	1.45499	1.86303
metab_13256	1.45494	1.37369
metab_1753	1.45491	2.26018
metab_7227	1.45436	1.40562
metab_8825	1.4543	1.44965
metab_12732	1.45404	2.24799
metab_7528	1.45397	2.08255
metab_4116	1.45391	0.962464
metab_12048	1.45391	2.31384
metab_577	1.45385	1.33664
metab_8566	1.45374	1.00089
metab_7646	1.45364	1.06117
metab_3953	1.45308	2.45782
metab_9346	1.45293	1.04383
metab_13972	1.45239	2.34506
metab_12641	1.45238	1.74642
metab_4975	1.45212	1.41662
metab_9890	1.45207	1.20111
metab_6451	1.45194	2.00991
metab_999	1.45193	2.52691
metab_2129	1.45171	2.35657
metab_8930	1.45152	0.722933
metab_4003	1.4514	1.86933
metab_7593	1.45133	2.13629
metab_8758	1.45132	2.22601
metab_12218	1.45117	2.41541
metab_12419	1.45107	2.4497
metab_5246	1.45094	2.34762
metab_4105	1.45093	1.23524
metab_11126	1.45084	0.817083
metab_8015	1.45067	2.4355
metab_1366	1.45057	0.934583
metab_1008	1.45055	2.39021
metab_345	1.45054	1.09713
metab_1813	1.45047	2.25525
metab_7270	1.45032	2.45874
metab_1004	1.45001	2.46021
metab_3694	1.4499	2.00471
metab_2581	1.44974	2.42023
metab_11065	1.44967	0.977101
metab_14132	1.44956	2.04952
metab_13210	1.44946	1.55711
metab_10840	1.44919	1.73768
metab_4065	1.44868	2.48733
metab_2336	1.44867	0.776496
metab_6791	1.44845	1.1158
metab_2578	1.44813	2.72295
metab_1327	1.44804	2.46746
metab_8576	1.44796	1.62059
metab_5232	1.44796	1.70633
metab_1340	1.44792	2.38844
metab_9029	1.44777	1.98919
metab_5177	1.44768	2.39598
metab_12320	1.44759	2.4416
metab_7086	1.44683	2.52205
metab_9279	1.44653	1.28837
metab_589	1.44631	1.85503
metab_10892	1.44622	2.40448
metab_4098	1.44585	0.916213
metab_4921	1.44582	2.03734
metab_4154	1.44575	2.13194
metab_9211	1.4457	0.95559
metab_13483	1.44466	2.10416
metab_11026	1.44464	2.25122
metab_9502	1.44454	1.77332
metab_2079	1.44441	1.41365
metab_9335	1.44415	2.06321
metab_11304	1.44409	1.34975
metab_4211	1.44391	1.41945
metab_10944	1.44387	2.04981
metab_12816	1.44381	2.49663
metab_12063	1.44324	2.52479
metab_1006	1.44307	2.39441
metab_9430	1.44283	1.51149
metab_7759	1.4428	2.41284
metab_12424	1.44265	2.26701
metab_14037	1.44263	1.1971
metab_13267	1.44248	1.359
metab_9140	1.44238	0.988822
metab_11131	1.44231	2.50382
metab_2260	1.44203	2.4547
metab_4197	1.44179	1.49054
metab_9053	1.44144	1.24841
metab_1543	1.44142	2.46026
metab_909	1.44141	0.609074
metab_5354	1.44124	2.20883
metab_5966	1.44119	2.89607
metab_4919	1.44066	2.33295
metab_13719	1.44066	2.32271
metab_5824	1.44056	1.35236
metab_191	1.44054	1.1937
metab_7877	1.44047	0.914199
metab_3979	1.44009	2.49021
metab_7909	1.4397	1.05079
metab_799	1.43888	1.06152
metab_11533	1.43875	2.42091
metab_13046	1.43869	1.61762
metab_10570	1.4384	1.98817
metab_2298	1.43839	2.33138
metab_10572	1.43838	1.5236
metab_9483	1.43816	2.38287
metab_9428	1.43806	1.89126
metab_8585	1.43799	2.06584
metab_920	1.43792	2.15694
metab_3466	1.43767	1.75114
metab_3679	1.43766	2.36826
metab_2425	1.43758	1.89328
metab_7326	1.43737	2.1767
metab_13814	1.43622	1.0074
metab_10939	1.43616	2.27816
metab_4503	1.43607	2.04203
metab_10573	1.43604	1.03174
metab_4146	1.4358	2.37992
metab_13447	1.43566	2.53289
metab_10626	1.43555	2.20907
metab_13656	1.43539	0.871352
metab_12293	1.43528	2.27821
metab_8001	1.4351	1.08679
metab_12000	1.43505	2.06886
metab_11949	1.43498	2.04796
metab_1017	1.4348	2.47232
metab_13055	1.43452	2.07012
metab_7090	1.4345	0.887334
metab_604	1.43414	2.09288
metab_12417	1.4341	1.91913
metab_588	1.43392	2.17836
metab_969	1.43381	0.976048
metab_9240	1.43379	1.04716
metab_4114	1.43377	1.2878
metab_9982	1.4337	1.25931
metab_6037	1.43362	1.15471
metab_2523	1.43334	2.00147
metab_7441	1.43322	1.75117
metab_4202	1.43274	2.43277
metab_10897	1.43233	1.70728
metab_4888	1.4323	1.743
metab_2728	1.43222	1.97108
metab_8769	1.43218	1.45999
metab_12927	1.43218	1.83841
metab_10777	1.43213	2.01767
metab_4427	1.43206	0.836564
metab_13211	1.43187	1.00448
metab_5431	1.43179	1.94153
metab_5919	1.43164	0.793529
metab_1810	1.43145	2.03843
metab_5685	1.43131	2.0159
metab_3972	1.43125	2.43939
metab_3066	1.43091	1.05479
metab_360	1.43088	0.794814
metab_2517	1.43054	1.03427
metab_12733	1.4305	2.2357
metab_367	1.4303	1.13093
metab_9059	1.43001	2.45619
metab_8532	1.42967	1.84482
metab_7301	1.42951	2.38068
metab_9517	1.42886	2.26254
metab_1551	1.42846	2.02032
metab_7062	1.42839	1.72406
metab_13264	1.42821	1.53042
metab_11179	1.42799	2.0594
metab_567	1.42772	2.20298
metab_8529	1.42769	1.7783
metab_4040	1.42765	2.40369
metab_4801	1.42763	1.44004
metab_1100	1.42756	1.30511
metab_11787	1.42702	1.88323
metab_5165	1.42656	1.72626
metab_525	1.42654	2.11419
metab_49	1.42652	1.23747
metab_1402	1.42623	2.11621
metab_11560	1.42598	1.09028
metab_2597	1.42572	2.03835
metab_5965	1.42559	2.14466
metab_9278	1.42535	2.02551
metab_13532	1.42526	1.58759
metab_6691	1.42516	0.812533
metab_12302	1.42483	1.16664
metab_11315	1.42478	0.809472
metab_3836	1.42472	2.47278
metab_8237	1.4244	2.19777
metab_310	1.42434	1.51166
metab_3856	1.42434	1.1303
metab_6471	1.42425	1.64423
metab_9722	1.42417	2.5061
metab_2181	1.42386	1.59012
metab_2602	1.42385	2.23697
metab_12759	1.42358	2.56349
metab_2759	1.4235	2.23466
metab_10884	1.42331	1.66996
metab_13472	1.42313	2.2421
metab_12925	1.42311	2.40699
metab_4225	1.42309	0.895866
metab_11464	1.42261	0.992994
metab_9044	1.42241	2.186
metab_11574	1.42229	0.912855
metab_13383	1.42214	2.1744
metab_6962	1.42213	1.40856
metab_5722	1.42206	1.61799
metab_12948	1.42195	1.6784
metab_7621	1.42194	2.30689
metab_4241	1.42183	2.5098
metab_12301	1.42172	2.29478
metab_9328	1.42164	1.58349
metab_9112	1.42145	1.76955
metab_1035	1.42092	2.3849
metab_3478	1.4209	1.20186
metab_3405	1.4207	1.89462
metab_10880	1.42046	1.43189
metab_1417	1.42022	2.47837
metab_210	1.42018	1.04586
metab_4507	1.41981	0.815759
metab_13240	1.41957	1.43435
metab_7276	1.41932	1.67738
metab_9939	1.41922	1.82154
metab_6641	1.41921	1.23799
metab_9111	1.41898	1.0159
metab_827	1.41892	1.93707
metab_6058	1.41874	1.12923
metab_7602	1.4187	0.620427
metab_9161	1.41852	1.29182
metab_12020	1.41822	2.36486
metab_3946	1.41812	2.36801
metab_3807	1.4177	2.38886
metab_11328	1.41765	1.12046
metab_1902	1.41732	2.35909
metab_9540	1.41723	2.20095
metab_2017	1.41714	2.57098
metab_7716	1.41697	1.5941
metab_4263	1.41674	2.03894
metab_5080	1.41655	1.01494
metab_13906	1.4165	2.41248
metab_9359	1.41643	2.32125
metab_4890	1.41618	2.74098
metab_5663	1.41592	2.01273
metab_1110	1.41591	2.43612
metab_11284	1.4158	2.49723
metab_11312	1.41568	0.6843
metab_12937	1.41558	1.3687
metab_11487	1.41511	1.29367
metab_11531	1.41479	2.20022
metab_12088	1.41477	1.68854
metab_738	1.41477	1.7946
metab_8324	1.41476	0.738694
metab_4590	1.41467	1.94148
metab_1855	1.41451	2.1446
metab_12365	1.41437	1.87467
metab_14204	1.41405	1.5084
metab_12938	1.41396	1.13684
metab_7996	1.41383	2.74841
metab_4518	1.41367	1.59706
metab_4435	1.41363	1.52149
metab_1289	1.41347	2.0619
metab_13078	1.41289	1.59495
metab_9110	1.41283	0.853397
metab_11248	1.41273	1.42248
metab_12126	1.41272	2.39693
metab_1097	1.41175	1.83618
metab_11326	1.41147	0.95435
metab_3297	1.41125	1.1561
metab_10538	1.41124	1.36086
metab_11984	1.41114	1.40959
metab_13537	1.41111	2.11085
metab_5281	1.4111	2.27074
metab_9317	1.41076	0.738007
metab_5834	1.41068	2.02615
metab_13858	1.41039	2.33755
metab_11673	1.41033	1.98874
metab_13036	1.40995	2.37132
metab_7195	1.40979	2.16056
metab_11430	1.40974	2.04799
metab_9309	1.40971	2.42237
metab_3813	1.409	2.3754
metab_6412	1.40885	1.10856
metab_514	1.4088	0.935952
metab_2135	1.40876	2.34611
metab_4018	1.40875	2.00209
metab_11183	1.40856	1.15916
metab_10934	1.40834	2.15925
metab_12077	1.40823	1.84963
metab_8481	1.40815	1.28787
metab_4907	1.40813	2.42603
metab_513	1.40809	2.43822
metab_14049	1.40775	0.800184
metab_8747	1.40769	2.2759
metab_6992	1.40738	1.12534
metab_11992	1.4073	1.83674
metab_9045	1.40723	1.03368
metab_3491	1.4072	2.03542
metab_4063	1.40661	1.02982
metab_5098	1.40657	2.46011
metab_11773	1.40639	2.32508
metab_982	1.40608	1.32704
metab_5145	1.40604	2.03739
metab_4381	1.40583	2.28695
metab_3969	1.4056	2.21839
metab_4410	1.40557	2.28834
metab_691	1.40517	1.18566
metab_315	1.40514	1.9937
metab_4958	1.40512	1.44727
metab_6847	1.40499	1.01702
metab_3714	1.40494	2.52579
metab_11427	1.40477	1.36089
metab_5867	1.40476	1.30547
metab_6464	1.40469	1.83655
metab_8731	1.40462	2.13728
metab_3582	1.40462	1.25739
metab_7382	1.40449	2.49951
metab_5211	1.40442	1.16161
metab_7394	1.40434	1.47051
metab_5989	1.40432	1.66554
metab_13487	1.40418	2.45749
metab_9100	1.40405	2.28771
metab_4276	1.40404	1.30044
metab_4087	1.40393	2.21996
metab_5243	1.4038	2.21528
metab_6827	1.40362	2.04113
metab_6025	1.40342	2.28745
metab_2455	1.4034	1.58152
metab_6483	1.40327	1.79124
metab_13733	1.40296	2.07833
metab_13778	1.40292	0.78482
metab_9233	1.4028	0.742703
metab_352	1.40266	0.786478
metab_8564	1.40242	2.01731
metab_8073	1.40231	2.43436
metab_373	1.40227	1.20876
metab_7222	1.40209	2.20058
metab_12880	1.40209	2.29285
metab_8936	1.40177	0.956372
metab_11558	1.40159	1.98674
metab_3327	1.40142	1.12358
metab_10883	1.40136	1.71012
metab_9037	1.40124	1.02588
metab_5424	1.40112	1.84017
metab_9914	1.4011	0.821226
metab_6731	1.40104	1.73769
metab_9547	1.401	2.47749
metab_9257	1.40097	1.7916
metab_13493	1.40086	1.73347
metab_3666	1.4007	2.00217
metab_2408	1.4002	1.85601
metab_13133	1.40012	1.91187
metab_12781	1.40001	2.2872
metab_10701	1.39995	1.19753
metab_13194	1.39981	2.2738
metab_12405	1.39976	2.1403
metab_756	1.39976	0.989057
metab_9396	1.39956	2.05017
metab_11723	1.39948	0.907433
metab_3863	1.39936	2.09398
metab_1703	1.39907	2.48327
metab_595	1.39898	0.79312
metab_11502	1.39885	0.841263
metab_3397	1.39881	1.83025
metab_3812	1.39864	2.0522
metab_990	1.3985	1.84017
metab_5709	1.39838	1.77767
metab_13841	1.39834	1.72539
metab_5894	1.39829	1.51263
metab_5669	1.39795	1.9743
metab_9783	1.39781	1.2823
metab_810	1.39769	2.19756
metab_9839	1.39752	2.47049
metab_3781	1.39742	2.06906
metab_11989	1.39721	1.17027
metab_5331	1.39711	2.4225
metab_6461	1.39706	1.68599
metab_8873	1.39675	1.52142
metab_3467	1.3966	1.52664
metab_9228	1.39641	1.62991
metab_12560	1.39611	0.756606
metab_9181	1.39603	1.4574
metab_9195	1.39586	2.47988
metab_11145	1.39513	1.6633
metab_1135	1.39509	2.86597
metab_1128	1.39481	2.03218
metab_12407	1.39406	2.35345
metab_8655	1.3939	1.93455
metab_7342	1.39364	1.77176
metab_9160	1.39311	1.29339
metab_9200	1.39308	0.614968
metab_5607	1.39303	2.62868
metab_3934	1.39271	0.979214
metab_5484	1.39268	2.39677
metab_2375	1.39263	2.42079
metab_1089	1.39262	0.715663
metab_5466	1.39241	0.892385
metab_7314	1.39219	0.823707
metab_10712	1.3921	2.32039
metab_13534	1.39209	1.07765
metab_13171	1.392	1.50118
metab_11049	1.39183	0.878192
metab_2541	1.39175	1.63451
metab_10782	1.39165	1.06426
metab_7662	1.39127	1.05853
metab_81	1.39118	1.88194
metab_9301	1.39117	0.815143
metab_9455	1.3911	2.14084
metab_287	1.39073	1.58167
metab_9584	1.39039	1.94833
metab_11109	1.39038	2.21629
metab_13145	1.39031	1.82981
metab_3625	1.38981	1.80181
metab_14003	1.38945	1.73159
metab_3711	1.3894	2.15069
metab_10728	1.3892	1.15494
metab_2690	1.38908	2.16409
metab_908	1.38882	2.29736
metab_13831	1.38881	2.12776
metab_2194	1.38846	1.83981
metab_11422	1.38839	2.06215
metab_1744	1.38798	1.81258
metab_5548	1.3877	2.09094
metab_498	1.38766	0.836007
metab_445	1.3876	2.747
metab_4302	1.38756	1.98883
metab_11824	1.38753	2.62408
metab_2359	1.38735	1.27805
metab_11686	1.38701	2.94075
metab_2085	1.38696	0.751252
metab_11768	1.38667	0.988853
metab_11915	1.38631	0.922339
metab_6922	1.38618	2.07381
metab_5636	1.38547	2.10441
metab_5662	1.38533	1.80261
metab_4358	1.38508	2.64223
metab_532	1.38501	1.38151
metab_14071	1.38467	2.06063
metab_5156	1.38464	1.56658
metab_13206	1.38458	2.40064
metab_13513	1.38437	1.86908
metab_7158	1.3842	2.35897
metab_2342	1.38419	2.01346
metab_1501	1.38412	0.956634
metab_12698	1.38405	2.6445
metab_7110	1.3839	1.33298
metab_6845	1.38386	1.50835
metab_2121	1.38381	2.4103
metab_1928	1.3838	2.04727
metab_9266	1.38379	1.23829
metab_414	1.38373	2.39725
metab_12306	1.38345	2.29073
metab_13718	1.38343	0.859488
metab_2152	1.38342	2.45568
metab_8289	1.3831	2.26473
metab_11465	1.38232	0.993699
metab_9727	1.38226	1.97531
metab_12882	1.3819	2.20925
metab_3851	1.3816	2.38949
metab_11460	1.38155	1.17611
metab_11911	1.38138	2.0007
metab_677	1.38138	2.30469
metab_4234	1.38134	2.2039
metab_1916	1.38112	2.60744
metab_1749	1.38105	2.28389
metab_665	1.38076	1.68652
metab_140	1.38069	2.37624
metab_13964	1.38063	1.62553
metab_4585	1.38053	1.70526
metab_12857	1.38051	2.55895
metab_9158	1.38047	1.07462
metab_9101	1.38041	2.08182
metab_11127	1.3798	1.13511
metab_13845	1.37967	2.53108
metab_7272	1.37963	2.38666
metab_10611	1.37947	1.17618
metab_471	1.37929	2.61634
metab_7581	1.379	2.15881
metab_953	1.37884	2.04277
metab_5292	1.37878	2.38804
metab_5956	1.37863	1.47739
metab_1851	1.37831	1.96892
metab_14116	1.37815	1.19825
metab_11423	1.37813	1.38562
metab_4081	1.37811	1.75691
metab_10079	1.37798	2.22065
metab_3791	1.37795	1.43137
metab_274	1.3777	0.996038
metab_544	1.37767	1.60723
metab_3900	1.37763	0.805446
metab_13638	1.37755	2.36098
metab_9220	1.37744	1.48685
metab_11766	1.37736	1.41224
metab_11606	1.37681	2.30608
metab_12913	1.37679	1.2211
metab_9601	1.37675	1.95035
metab_8861	1.37646	2.12823
metab_7843	1.37642	1.31725
metab_1620	1.37642	2.37312
metab_4885	1.3761	1.93096
metab_328	1.37599	0.92974
metab_2383	1.37525	2.21414
metab_432	1.37514	0.778287
metab_5244	1.37507	2.3459
metab_7561	1.37501	1.54881
metab_8569	1.37498	1.46994
metab_14215	1.37492	1.66398
metab_6663	1.37461	1.94117
metab_7305	1.37433	1.75642
metab_378	1.3743	2.37953
metab_276	1.37412	0.895166
metab_10900	1.37403	2.94521
metab_7020	1.37395	0.99026
metab_5132	1.37375	2.21662
metab_13781	1.37367	0.76987
metab_11306	1.37365	0.777334
metab_13613	1.37357	1.46886
metab_4481	1.37348	0.855854
metab_10115	1.37324	1.32434
metab_4955	1.37295	2.12233
metab_2162	1.37257	2.36303
metab_9174	1.37252	1.832
metab_14024	1.37211	1.86703
metab_5338	1.37182	1.84114
metab_206	1.37178	1.48496
metab_11093	1.37154	2.37446
metab_3896	1.37146	2.14719
metab_1373	1.37122	1.38007
metab_6894	1.37104	2.56179
metab_9050	1.37098	1.95686
metab_5468	1.37086	1.09739
metab_13271	1.37065	1.8369
metab_2562	1.3699	2.28016
metab_1088	1.3695	1.94756
metab_5517	1.36935	2.37639
metab_11674	1.36911	1.77932
metab_1291	1.36902	1.77453
metab_867	1.36896	1.14327
metab_5459	1.36827	1.49253
metab_7809	1.36823	2.61218
metab_12951	1.36814	1.84059
metab_9182	1.36752	2.48747
metab_158	1.36715	1.69058
metab_7941	1.36704	0.959284
metab_5861	1.36698	1.11358
metab_9035	1.36652	2.21231
metab_12381	1.36648	0.912627
metab_811	1.36642	1.60233
metab_8524	1.36638	2.42639
metab_7002	1.36638	1.00225
metab_9607	1.36617	1.23332
metab_11036	1.36615	2.31331
metab_10803	1.36605	1.29644
metab_8811	1.36604	2.03772
metab_2233	1.36588	2.38303
metab_1767	1.36543	1.93707
metab_6056	1.36537	2.84367
metab_7413	1.36532	1.49474
metab_8750	1.36515	0.895168
metab_7992	1.36509	2.82138
metab_2040	1.365	1.11722
metab_11283	1.36499	2.44579
metab_1956	1.3647	1.95991
metab_8605	1.36469	1.72618
metab_13158	1.36468	1.01546
metab_12881	1.36425	2.23464
metab_12463	1.36415	1.86676
metab_8320	1.36398	0.69215
metab_5481	1.36378	2.36256
metab_2591	1.36371	2.30619
metab_1445	1.36364	1.36592
metab_12853	1.36361	1.6912
metab_93	1.36322	1.47626
metab_11186	1.36319	2.27978
metab_11910	1.36315	1.97304
metab_12216	1.36312	1.93462
metab_10609	1.36301	1.90387
metab_9146	1.36299	1.41226
metab_4083	1.36295	2.15339
metab_1355	1.36272	2.36405
metab_9392	1.36267	1.11752
metab_5716	1.36257	2.32845
metab_5631	1.36256	1.05125
metab_10727	1.36221	1.4623
metab_12865	1.36166	2.34734
metab_12625	1.36147	1.6156
metab_8248	1.36146	2.34674
metab_9267	1.36113	1.00965
metab_2549	1.36095	2.56703
metab_9419	1.3609	1.70423
metab_7282	1.36075	1.00493
metab_13750	1.36052	1.617
metab_7752	1.36039	1.26391
metab_5320	1.3603	1.59894
metab_11958	1.36014	1.28535
metab_698	1.36011	1.51368
metab_138	1.35991	1.48896
metab_1676	1.35967	2.40424
metab_988	1.35925	2.39784
metab_5267	1.359	1.19426
metab_8321	1.35887	0.70645
metab_3375	1.35846	1.41322
metab_7658	1.35813	2.45694
metab_4043	1.35785	1.08762
metab_6541	1.35771	1.66621
metab_8512	1.35771	0.982849
metab_10719	1.35762	2.16666
metab_4265	1.35761	2.38353
metab_2245	1.35754	2.644
metab_1776	1.35745	1.85938
metab_11045	1.35742	2.60864
metab_11939	1.35729	1.28921
metab_9124	1.35718	2.09819
metab_755	1.35656	1.94798
metab_5350	1.3565	0.589928
metab_7524	1.35641	1.75155
metab_3085	1.35625	1.07002
metab_12546	1.3561	1.55436
metab_8812	1.35593	1.71989
metab_10930	1.35566	2.36491
metab_8803	1.35555	1.65126
metab_8939	1.35546	1.87121
metab_8375	1.35538	2.1111
metab_2476	1.3549	1.55969
metab_8600	1.35477	1.42443
metab_3716	1.35464	2.16177
metab_2193	1.35455	2.01502
metab_2169	1.35453	1.50554
metab_7246	1.35436	1.84489
metab_8578	1.35415	1.93467
metab_13186	1.35371	2.87576
metab_4516	1.35351	2.38995
metab_7253	1.3535	1.4381
metab_5306	1.35339	1.45872
metab_7827	1.35308	1.98189
metab_3774	1.353	2.00644
metab_11191	1.35287	1.8641
metab_5615	1.35277	2.125
metab_5304	1.35246	1.90346
metab_9092	1.35212	1.38296
metab_11222	1.35211	0.866501
metab_11873	1.35206	1.6186
metab_3660	1.35201	2.70267
metab_8970	1.35164	1.08145
metab_1020	1.35144	2.36349
metab_8058	1.35125	1.05727
metab_9595	1.35112	1.93526
metab_11877	1.351	2.25342
metab_9334	1.3509	0.82789
metab_6617	1.35067	2.15301
metab_1420	1.35026	0.920547
metab_4451	1.3502	1.82958
metab_835	1.35015	2.248
metab_7132	1.34966	1.67911
metab_12626	1.3496	1.90148
metab_13868	1.34936	0.955391
metab_9589	1.34933	2.30593
metab_9269	1.34926	0.998385
metab_7249	1.34907	0.940748
metab_7266	1.34879	0.880365
metab_697	1.34878	2.40814
metab_9544	1.34873	1.46427
metab_2501	1.34871	1.64516
metab_8331	1.34835	1.10741
metab_11870	1.34827	0.915134
metab_9357	1.34821	1.3352
metab_7693	1.34808	1.6667
metab_9350	1.34804	1.41849
metab_12910	1.34727	2.19643
metab_8669	1.34715	2.38232
metab_10236	1.34703	1.69464
metab_4557	1.347	0.8927
metab_4125	1.34669	2.39068
metab_13956	1.34658	1.74983
metab_1305	1.34625	2.24619
metab_3640	1.34593	1.83828
metab_9057	1.34589	2.37718
metab_11134	1.34587	1.50882
metab_1384	1.3456	0.768556
metab_3981	1.34535	1.4996
metab_301	1.34505	2.0177
metab_7710	1.34458	2.23755
metab_9250	1.34445	0.700172
metab_2227	1.34428	2.14956
metab_2376	1.34385	1.83246
metab_1720	1.34359	2.6553
metab_7620	1.3435	2.31012
metab_1716	1.34342	2.0492
metab_1665	1.3433	0.916871
metab_4112	1.34299	0.611268
metab_1285	1.34297	1.02761
metab_390	1.34266	1.9219
metab_9179	1.34253	0.958054
metab_1702	1.34249	1.24247
metab_1612	1.34232	1.86187
metab_6868	1.3423	1.61881
metab_3611	1.3418	2.09293
metab_369	1.34171	0.817602
metab_7278	1.34169	2.33797
metab_13893	1.34163	2.54789
metab_10312	1.3409	1.86897
metab_6677	1.34089	2.34375
metab_8206	1.34072	2.29453
metab_4745	1.3407	2.0044
metab_5909	1.34064	1.06646
metab_10679	1.34026	1.65523
metab_12119	1.34017	1.08721
metab_13743	1.3396	1.2219
metab_829	1.33942	1.36693
metab_6478	1.33941	2.81324
metab_5359	1.33936	1.02163
metab_2699	1.33933	1.54183
metab_5693	1.33932	2.0903
metab_1861	1.3391	2.04297
metab_1889	1.33885	1.68355
metab_4085	1.33872	2.07439
metab_10860	1.33861	2.74547
metab_12164	1.33857	1.3231
metab_12372	1.33827	2.3777
metab_12710	1.33827	0.86896
metab_11023	1.33821	1.16195
metab_4438	1.33804	1.28501
metab_4928	1.33796	1.59307
metab_12724	1.3377	0.935929
metab_7257	1.33758	1.19222
metab_10613	1.33732	2.52876
metab_4946	1.33717	2.07645
metab_3113	1.33686	2.3769
metab_2115	1.33666	0.875389
metab_11848	1.33659	1.83077
metab_4219	1.33659	0.959706
metab_1316	1.33634	1.70004
metab_8959	1.33631	1.46855
metab_3713	1.3363	2.59895
metab_7684	1.33603	2.56667
metab_1993	1.33566	2.25771
metab_10779	1.33561	1.85362
metab_8270	1.33538	1.76687
metab_2548	1.33534	1.15398
metab_11932	1.33521	1.28858
metab_7051	1.33518	2.30965
metab_11094	1.33505	1.36296
metab_9420	1.3346	0.867186
metab_5081	1.33451	1.0555
metab_13825	1.33444	1.95568
metab_7559	1.33442	1.66101
metab_3885	1.33418	0.941803
metab_11649	1.33402	0.955645
metab_720	1.33385	1.23094
metab_500	1.33367	1.39827
metab_8612	1.33365	0.907191
metab_11010	1.33353	1.50576
metab_12049	1.33348	1.06809
metab_5835	1.33343	1.00253
metab_2284	1.33342	1.78527
metab_9514	1.33333	1.1636
metab_10853	1.33318	1.8747
metab_3917	1.33317	1.68652
metab_5289	1.33308	1.81147
metab_5236	1.33306	1.8902
metab_5374	1.33304	1.34437
metab_2854	1.33293	1.88233
metab_12084	1.33292	1.72485
metab_11429	1.33245	1.99232
metab_11124	1.33236	1.36675
metab_14237	1.3322	2.75327
metab_10190	1.33213	1.75949
metab_952	1.3317	1.70302
metab_7185	1.33162	2.99848
metab_958	1.33157	2.24021
metab_9605	1.33154	2.50818
metab_7863	1.33134	0.584081
metab_5675	1.33122	1.89648
metab_12260	1.33118	2.41885
metab_1888	1.33116	1.82172
metab_173	1.33114	1.40205
metab_1938	1.33111	1.33977
metab_13197	1.33087	2.0428
metab_7740	1.33085	1.32907
metab_9118	1.33082	2.31315
metab_2635	1.33072	1.84592
metab_9381	1.33033	1.60196
metab_2469	1.33033	1.53539
metab_3912	1.32999	1.60676
metab_5609	1.32966	2.19975
metab_9802	1.32953	0.762128
metab_9129	1.32953	2.29949
metab_7229	1.32944	1.73089
metab_9524	1.32941	0.810217
metab_11282	1.32935	2.34295
metab_13770	1.32915	2.07752
metab_9940	1.32914	1.77823
metab_8705	1.32911	1.01219
metab_5489	1.32906	1.55506
metab_7243	1.32902	2.00878
metab_4618	1.32881	1.57345
metab_6458	1.32852	0.834445
metab_11440	1.32852	2.01826
metab_11219	1.32847	1.81493
metab_9377	1.32826	1.19102
metab_5483	1.32824	2.32061
metab_11921	1.32802	1.98714
metab_9933	1.32785	1.38915
metab_4404	1.32765	1.92452
metab_9290	1.32763	2.22507
metab_2350	1.32735	1.8909
metab_11662	1.32723	2.34382
metab_12528	1.327	2.56068
metab_9416	1.32697	1.83365
metab_778	1.32688	1.38437
metab_13924	1.32671	2.467
metab_8112	1.32653	0.93748
metab_12867	1.32653	2.04414
metab_406	1.3264	1.52577
metab_9405	1.32627	2.06171
metab_13471	1.32605	1.36626
metab_7052	1.32604	2.073
metab_5900	1.32592	0.980921
metab_11199	1.32585	1.52297
metab_10831	1.32559	1.59526
metab_5828	1.32559	2.34527
metab_8199	1.32559	0.886688
metab_4532	1.32551	1.9627
metab_4375	1.32526	1.94819
metab_9437	1.32525	2.26306
metab_11596	1.32524	2.37437
metab_10999	1.3252	2.23533
metab_9087	1.32495	2.23002
metab_7493	1.32482	1.14897
metab_1375	1.32463	2.92555
metab_6619	1.3246	0.937345
metab_9258	1.32406	2.08828
metab_1745	1.324	2.02601
metab_10730	1.32392	1.53898
metab_6537	1.32388	1.74857
metab_5673	1.32372	2.79303
metab_771	1.32358	1.31688
metab_7511	1.32358	0.990692
metab_6002	1.32342	1.40492
metab_5151	1.32315	1.56861
metab_154	1.32309	2.78673
metab_9565	1.32298	1.50011
metab_9834	1.32286	1.74796
metab_13635	1.32262	0.920457
metab_2787	1.32261	2.02174
metab_9725	1.32254	2.10301
metab_632	1.32224	1.54837
metab_896	1.32215	1.36763
metab_11205	1.32203	2.90149
metab_7551	1.32171	0.961589
metab_12272	1.32164	1.75569
metab_7399	1.32152	1.84435
metab_1138	1.32142	2.5735
metab_6429	1.32129	1.61711
metab_526	1.32112	1.19891
metab_1949	1.32107	1.58655
metab_7183	1.32106	1.09801
metab_12689	1.32104	0.917977
metab_8957	1.32103	1.70839
metab_14225	1.32092	1.35648
metab_6694	1.32088	2.60201
metab_5587	1.32085	1.49249
metab_13259	1.3207	2.7074
metab_489	1.32054	0.957027
metab_2113	1.32043	1.0501
metab_13004	1.32034	1.65814
metab_4168	1.32011	2.31239
metab_8823	1.32009	1.93069
metab_13202	1.3199	1.68866
metab_420	1.31976	2.86283
metab_8884	1.31962	1.76459
metab_12007	1.31944	1.91593
metab_14207	1.31891	1.67125
metab_8607	1.31879	1.48789
metab_7459	1.31874	1.83436
metab_2460	1.31862	1.31105
metab_7364	1.31844	1.3356
metab_8646	1.31821	1.67366
metab_4181	1.31777	2.05297
metab_668	1.31767	1.54646
metab_2427	1.31744	1.77722
metab_11903	1.31737	1.04769
metab_6680	1.31737	0.885068
metab_14211	1.31719	1.85902
metab_3223	1.31695	1.67979
metab_3906	1.31683	1.48733
metab_12854	1.31663	1.75311
metab_4635	1.31663	2.09551
metab_507	1.31661	0.947617
metab_762	1.31636	0.954639
metab_11827	1.31631	1.37513
metab_5968	1.31607	2.74565
metab_13962	1.31585	1.71267
metab_7618	1.31564	2.23441
metab_5897	1.31546	0.975762
metab_4361	1.31516	1.60084
metab_5902	1.31488	1.06546
metab_12645	1.31487	2.50889
metab_8208	1.31452	0.942798
metab_5294	1.31449	2.33328
metab_11970	1.31443	2.16278
metab_11348	1.31388	2.20737
metab_13050	1.31377	1.371
metab_13265	1.31374	0.937683
metab_682	1.31368	1.82346
metab_8109	1.31364	0.709172
metab_924	1.31361	1.27616
metab_12908	1.31331	1.59147
metab_1153	1.31322	1.45908
metab_9495	1.31312	1.15832
metab_9719	1.31296	2.75079
metab_9512	1.31286	1.15111
metab_5452	1.31284	0.925357
metab_13105	1.31272	1.99499
metab_428	1.31267	1.00851
metab_11580	1.31264	2.5734
metab_8342	1.31249	0.745383
metab_4264	1.31246	2.24377
metab_4307	1.31245	1.4451
metab_4012	1.31243	2.32471
metab_4601	1.31234	3.01982
metab_11389	1.31229	1.31981
metab_11157	1.31228	1.51159
metab_5544	1.31222	1.97476
metab_8628	1.31217	0.822249
metab_4274	1.31212	1.65376
metab_11012	1.31181	1.89227
metab_13643	1.31162	1.68202
metab_9816	1.31146	2.24461
metab_11088	1.31146	1.47872
metab_8943	1.31132	1.32851
metab_11526	1.3113	1.17693
metab_12569	1.31126	1.04171
metab_13266	1.31126	1.34596
metab_12513	1.31123	1.09736
metab_2339	1.31071	2.03478
metab_5227	1.31056	1.88041
metab_298	1.31043	2.34887
metab_168	1.31042	1.10204
metab_2110	1.31033	2.05599
metab_8800	1.31013	1.82567
metab_13796	1.31011	1.47718
metab_1381	1.30987	1.99075
metab_5100	1.30965	1.96042
metab_3617	1.30953	1.39934
metab_8596	1.30947	0.991956
metab_1045	1.30928	1.32665
metab_12760	1.30928	1.04792
metab_3498	1.30927	2.9811
metab_11898	1.3091	1.71074
metab_1721	1.30907	2.75322
metab_4623	1.30898	1.59463
metab_13329	1.30893	1.70417
metab_11744	1.30882	1.44247
metab_10651	1.30874	2.78891
metab_6574	1.30853	2.47021
metab_6604	1.30852	2.67303
metab_13021	1.30848	1.9251
metab_10945	1.30804	1.63396
metab_2372	1.30801	2.10965
metab_7096	1.30795	1.402
metab_8805	1.30786	1.30994
metab_3871	1.30744	2.05572
metab_11472	1.30736	1.82216
metab_3626	1.30728	2.76975
metab_3416	1.30709	2.50846
metab_5892	1.30701	1.24492
metab_11421	1.30695	1.86699
metab_13619	1.30688	0.95806
metab_10953	1.30661	2.53628
metab_302	1.30657	1.15633
metab_11324	1.30636	2.73527
metab_7024	1.30621	2.82375
metab_7904	1.3062	2.3057
metab_9755	1.30602	2.09301
metab_11214	1.30577	1.88316
metab_7058	1.30576	1.9406
metab_6730	1.30565	1.52276
metab_7248	1.30561	1.20765
metab_8053	1.30541	1.57015
metab_4490	1.30518	1.8181
metab_4595	1.30515	1.47271
metab_12953	1.30501	1.98949
metab_8135	1.30482	0.846616
metab_6900	1.30465	1.36681
metab_1177	1.30454	2.03064
metab_5741	1.30453	0.935678
metab_12321	1.30445	1.43092
metab_8426	1.30429	2.23186
metab_8644	1.30394	1.23513
metab_166	1.30384	1.50257
metab_2861	1.30366	1.25439
metab_10984	1.30361	2.68862
metab_6284	1.30352	2.42638
metab_9173	1.30343	2.24438
metab_1655	1.3034	1.42576
metab_600	1.30335	0.999164
metab_9857	1.30329	0.87797
metab_1961	1.3028	1.79419
metab_13283	1.30274	1.15845
metab_1323	1.30268	0.780766
metab_666	1.30268	2.10694
metab_11111	1.30259	2.18439
metab_8273	1.30239	1.72725
metab_5470	1.30234	1.99147
metab_11243	1.30202	1.87031
metab_13991	1.30195	1.94388
metab_7018	1.30184	1.79418
metab_6408	1.30184	1.17906
metab_7408	1.3018	0.926211
metab_802	1.30178	0.974711
metab_4500	1.30173	2.30866
metab_7045	1.30172	2.2281
metab_509	1.3017	1.25896
metab_4474	1.30155	1.35685
metab_10577	1.30144	2.27673
metab_5852	1.30132	2.96885
metab_3276	1.30128	1.30574
metab_4687	1.30102	2.46303
metab_6575	1.30023	2.73774
metab_3680	1.30016	1.27809
metab_13128	1.29963	1.78976
metab_11611	1.29956	1.562
metab_5503	1.29954	1.20255
metab_14236	1.29951	1.76945
metab_734	1.29946	1.17453
metab_8660	1.29911	0.531268
metab_12223	1.2991	1.11284
metab_4095	1.29861	1.79583
metab_125	1.2985	1.57151
metab_11292	1.29829	2.63788
metab_6880	1.29821	1.27452
metab_9326	1.29819	0.945621
metab_12958	1.29801	1.55856
metab_5707	1.2979	1.90336
metab_13113	1.29771	1.11522
metab_11597	1.2977	2.72784
metab_1074	1.29758	1.57694
metab_8350	1.29723	2.48374
metab_7726	1.29718	1.8938
metab_10069	1.2971	1.83639
metab_3911	1.29705	2.08967
metab_9986	1.29703	2.74499
metab_10738	1.29702	1.44082
metab_11617	1.29675	1.475
metab_1688	1.29668	2.68192
metab_10871	1.29656	1.58235
metab_5735	1.29636	0.904737
metab_1244	1.29595	0.909407
metab_1809	1.29557	0.849041
metab_5123	1.29548	2.6975
metab_9280	1.29532	2.37771
metab_8207	1.29513	2.71415
metab_4406	1.2951	1.83128
metab_4473	1.2951	0.999199
metab_2870	1.29475	2.73987
metab_12258	1.29465	3.08648
metab_8937	1.29439	2.03382
metab_1781	1.2942	1.19893
metab_1811	1.29419	1.71493
metab_7840	1.29404	1.03152
metab_4877	1.2938	1.94528
metab_10916	1.29374	1.54641
metab_4064	1.29368	1.53958
metab_2622	1.29354	1.9256
metab_11503	1.29344	1.60502
metab_586	1.29341	1.45304
metab_8838	1.29315	1.17216
metab_11821	1.29299	1.27774
metab_9337	1.29294	1.03173
metab_8946	1.29275	2.12832
metab_6416	1.2927	0.788726
metab_13571	1.29266	2.02019
metab_1490	1.29264	1.12108
metab_284	1.29259	2.14777
metab_11147	1.29255	0.836411
metab_2574	1.29251	1.18894
metab_13279	1.29232	1.08982
metab_1832	1.29226	1.86788
metab_11253	1.29222	2.74192
metab_8598	1.29212	2.02491
metab_8024	1.29202	1.35522
metab_4537	1.29195	2.72142
metab_5590	1.2915	0.924897
metab_12237	1.29129	3.0095
metab_5193	1.29075	1.27725
metab_11148	1.2903	2.14155
metab_7471	1.29025	0.869928
metab_9178	1.29025	0.939161
metab_7935	1.29019	0.872909
metab_5952	1.29018	1.90082
metab_4538	1.29016	2.66591
metab_10773	1.28995	2.45698
metab_10449	1.28992	2.35916
metab_10416	1.2899	1.27783
metab_7605	1.28986	1.1785
metab_3819	1.28947	2.17979
metab_11317	1.28928	1.97104
metab_1723	1.28917	2.7293
metab_11942	1.28908	2.35102
metab_9157	1.28902	2.29512
metab_10450	1.2888	1.48533
metab_1876	1.28878	0.889461
metab_10002	1.28878	1.7658
metab_5703	1.28871	1.96322
metab_8621	1.28867	1.30228
metab_8549	1.28841	2.73335
metab_10630	1.28838	1.58442
metab_8542	1.28834	1.70341
metab_5237	1.28783	1.64753
metab_13570	1.28777	1.83186
metab_13182	1.28741	0.667233
metab_9194	1.28739	2.65235
metab_4007	1.28733	2.66239
metab_7558	1.28732	1.90661
metab_13729	1.28719	1.26293
metab_3191	1.28707	1.13512
metab_11613	1.28693	1.87984
metab_8912	1.28688	0.726587
metab_10751	1.28681	1.52608
metab_10657	1.28655	0.973998
metab_13701	1.28643	1.20638
metab_4463	1.28643	1.77604
metab_4942	1.28622	2.08488
[truncated: 3,607 more rows]
